# Supplementary material for: Examining the Alterations in Metabolite Constituents and Antioxidant Properties in Mountain-Cultivated Ginseng (Panax ginseng C.A. Meyer) Organs during a Two-Month Maturation Period
Source: Antioxidants (Basel). 2024 May 17;13(5):612. doi: 10.3390/antiox13050612 (PMC11117551; doi:10.3390/antiox13050612)
Supplement: Supplementary file 1 [file antioxidants-13-00612-s001.zip]

Archive with 1 entries (1 files):
- antioxidants-2982184-supplementary.pdf
